# Supplementary material for: Sex-Specific Associations of MDM2 and MDM4 Variants with Risk of Multiple Primary Melanomas and Melanoma Survival in Non-Hispanic Whites
Source: Cancers (Basel). 2023 May 11;15(10):2707. doi: 10.3390/cancers15102707 (PMC10216616; doi:10.3390/cancers15102707)
Supplement: Supplementary file 1 [file cancers-15-02707-s001.zip]

Archive with 1 entries (1 files):
- cancers-2354710-Supplementary Materials.pdf
